# Supplementary material for: Tools and pipelines for BioNano data: molecule assembly pipeline and FASTA super scaffolding tool
Source: BMC Genomics. 2015 Sep 29;16:734. doi: 10.1186/s12864-015-1911-8 (PMC4587741; doi:10.1186/s12864-015-1911-8)
Supplement: Additional file 2 — Cumulative length and number of single molecule maps per BNX file for T. castaneum data generated over time. Detailed metrics for molecule maps per BNX file (cumulative length and number of maps). Columns include cumulative length of molecule maps > 150 kb, number of molecule maps > 150 kb and date that BNX file was generated. (CSV 4.11 kb) [file 12864_2015_1911_MOESM2_ESM.csv]

date	input_bnx	total_flowcell_length_Mb	bnx_count
2013-03-16	Molecules1.bnx	35.3988004	177
2013-03-16	Molecules2.bnx	18.3680164	266
2013-03-18	Molecules3.bnx	135.0905241	928
2013-03-18	Molecules4.bnx	104.8455726	1436
2013-03-18	Molecules5.bnx	102.6049866	1940
2013-03-18	Molecules6.bnx	100.1198959	2418
2013-03-18	Molecules7.bnx	109.9282147	2958
2013-03-18	Molecules8.bnx	135.9126709	3622
2013-03-18	Molecules9.bnx	111.6040533	4164
2013-03-18	Molecules10.bnx	40.3648961	4360
2013-03-18	Molecules11.bnx	44.0343605	4585
2013-03-18	Molecules12.bnx	90.7953463	5039
2013-03-18	Molecules13.bnx	236.0864918	6178
2013-03-18	Molecules14.bnx	229.4343839	7274
2013-03-16	Molecules15.bnx	104.1514236	7751
2013-03-16	Molecules16.bnx	24.5168592	7854
2013-03-16	Molecules17.bnx	69.685945	8174
2013-03-16	Molecules18.bnx	87.1713929	8583
2013-03-16	Molecules19.bnx	87.9697989	8995
2013-03-16	Molecules20.bnx	70.8248176	9330
2013-03-16	Molecules21.bnx	52.6240676	9581
2013-03-16	Molecules22.bnx	141.7464841	10247
2013-03-16	Molecules23.bnx	137.7674437	10886
2013-03-16	Molecules24.bnx	95.4566945	11314
2013-03-16	Molecules25.bnx	59.1541856	11585
2013-03-16	Molecules26.bnx	110.5868589	12113
2013-03-16	Molecules27.bnx	122.9117267	12644
2013-03-19	Molecules28.bnx	4.7429486	12670
2013-03-19	Molecules29.bnx	36.0361743	12866
2013-03-19	Molecules30.bnx	51.8111893	13133
2013-03-19	Molecules31.bnx	58.0952983	13439
2013-03-19	Molecules32.bnx	43.7351004	13650
2013-03-19	Molecules33.bnx	15.7805119	13732
2013-03-16	Molecules34.bnx	120.8609769	14300
2013-03-16	Molecules35.bnx	107.6438784	14807
2013-03-16	Molecules36.bnx	187.0821648	15674
2013-03-16	Molecules37.bnx	187.0821648	16541
2013-03-19	Molecules38.bnx	93.0359719	16957
2013-03-19	Molecules39.bnx	80.8520907	17376
2013-03-19	Molecules40.bnx	49.6391682	17624
2013-03-19	Molecules41.bnx	105.4850874	18155
2013-03-19	Molecules42.bnx	127.5617267	18798
2013-03-19	Molecules43.bnx	108.0406925	19340
2013-03-19	Molecules44.bnx	87.117921	19768
2013-03-19	Molecules45.bnx	44.9579236	19973
2013-06-11	Molecules49.bnx	130.3140236	20606
2013-06-11	Molecules50.bnx	1443.6193524	27627
2013-06-11	Molecules51.bnx	2295.0777826	38807
2013-06-12	Molecules52.bnx	2745.7771576	52028
2013-06-10	Molecules53.bnx	735.0042239	55636
2013-06-10	Molecules54.bnx	879.567382	60063
2013-05-21	Molecules55.bnx	443.300552	62271
2013-05-23	Molecules56.bnx	235.2003417	63488
2013-05-24	Molecules57.bnx	235.2843457	64687
2013-06-20	Molecules58.bnx	86.0048583	65113
2013-06-21	Molecules59.bnx	678.2908981	68789
2013-12-10	Molecules60.bnx	548.740244	70977
2013-12-11	Molecules61.bnx	613.0813132	73433
2013-12-12	Molecules62.bnx	696.5357373	76686
2013-12-16	Molecules63.bnx	3927.4116066	96409
2013-12-17	Molecules64.bnx	147.8808947	97161
2013-12-30	Molecules65.bnx	2181.1401317	108071
2013-12-30	Molecules66.bnx	3179.2495997	124119
2013-12-31	Molecules67.bnx	1464.0215099	131347
2013-05-13	Molecules68.bnx	314.4833879	133007
2013-05-21	Molecules69.bnx	25.4297652	133135
2013-05-22	Molecules70.bnx	222.2573976	134256
2013-05-23	Molecules71.bnx	125.9287238	134941
2013-05-23	Molecules72.bnx	281.9423486	136402
2013-05-24	Molecules73.bnx	422.4758146	138627
2013-06-20	Molecules74.bnx	1129.7444649	144752
2013-08-15	Molecules75.bnx	13.7063985	144823
2013-12-10	Molecules76.bnx	2084.2172625	152643
2013-12-11	Molecules77.bnx	3742.0894035	165303
2013-12-12	Molecules78.bnx	6331.8461138	193877
2014-01-02	Molecules79.bnx	2574.0797626	206731
2014-01-02	Molecules80.bnx	19.9290186	206825
2014-01-03	Molecules81.bnx	957.863286	211559
2014-01-03	Molecules82.bnx	438.7609592	213720
2013-09-18	Molecules84.bnx	90.8858748	214217
2013-09-18	Molecules85.bnx	485.9966091	216794
2013-05-21	Molecules86.bnx	212.7864576	217861
2013-09-19	Molecules87.bnx	1357.1161496	224206
2013-05-09	Molecules88.bnx	191.8197075	225211
2013-05-13	Molecules89.bnx	242.0461825	226498
2013-05-13	Molecules90.bnx	231.5422603	227738
2013-05-14	Molecules91.bnx	129.5236769	228414
2013-05-14	Molecules92.bnx	71.0492228	228790
2013-05-09	Molecules93.bnx	535.9396802	231552
2013-05-09	Molecules94.bnx	388.2407949	233599
2013-05-10	Molecules95.bnx	408.8354541	235783
2013-05-10	Molecules96.bnx	283.4137338	237279
2013-05-10	Molecules97.bnx	430.952386	239558
