# Supplementary material for: Tools and pipelines for BioNano data: molecule assembly pipeline and FASTA super scaffolding tool
Source: BMC Genomics. 2015 Sep 29;16:734. doi: 10.1186/s12864-015-1911-8 (PMC4587741; doi:10.1186/s12864-015-1911-8)
Supplement: Additional file 3 — Single molecule map metrics and histograms from T. castaneum DNA. Detailed metrics for molecule maps including map N50, cumulative length and number of maps. Figures show histograms of per molecule map quality metrics including length, molecule map SNR and intensity, label count, label SNR and label intensity. Molecule maps are filter for minimum molecule lengths of 100, 150 or 180 kb. (ZIP 39.8 kb) [file 12864_2015_1911_MOESM3_ESM.zip]

Archive with 3 entries (3 files):
- Supplemental_3_MapStatsHistograms_min_length_100kb.pdf
- Supplemental_3_MapStatsHistograms_min_length_150kb.pdf
- Supplemental_3_MapStatsHistograms_min_length_180kb.pdf
