# Supplementary material for: Tools and pipelines for BioNano data: molecule assembly pipeline and FASTA super scaffolding tool
Source: BMC Genomics. 2015 Sep 29;16:734. doi: 10.1186/s12864-015-1911-8 (PMC4587741; doi:10.1186/s12864-015-1911-8)
Supplement: Additional file 4 — Assembly of T. castaneum consensus genome maps with range of parameters. Detailed assembly metrics for assembled consensus genome maps using strict, default and relaxed “-T” parameter, p-value threshold are named Relaxed-T, Default-T and Strict-T respectively. The best “-T” parameter was used for two additional assemblies with either relaxed minimum molecule map length (relaxed-minlen) of 100 kb, rather than the 150 kb default, or a strict minimum molecule map length (strict-minlen) of 180 kb. (CSV 389 kb) [file 12864_2015_1911_MOESM4_ESM.csv]

Genome_map	Breadth_of_alignment	Total_alignment_length	Cumulative_length	N50	Number	Percent_in_silico_aligned	Percent_BioNano_aligned
Relaxed-T	129.28	165.53	291.38	1.46	250	85	56
Default-T	127.19	140.25	233.23	1.42	225	83	60
Strict-T_relaxed-minlen	124.19	133.40	205.52	1.16	228	81	65
Strict-T	124.29	132.97	200.47	1.35	216	81	66
Strict-T_strict-minlen	119.95	125.98	178.55	1.36	180	79	70
